# Supplementary material for: Rapid Induction of Pulmonary Inflammation, Autoimmune Gene Expression, and Ectopic Lymphoid Neogenesis Following Acute Silica Exposure in Lupus-Prone Mice
Source: Front Immunol. 2021 Feb 23;12:635138. doi: 10.3389/fimmu.2021.635138 (PMC7959771; doi:10.3389/fimmu.2021.635138)
Supplement: Supplementary file 1 [file Table_1.XLSX]

## Sheet: Supplementry table 1 (Log 2 FC)
Probe Name	Accession #	NS Probe ID	Class Name	Analyte Type	d7	d14	d21	d 28
Cxcl5	NM_009141.2	NM_009141.2:565	Endogenous	mRNA	5.38	4.66	5.18	5.52
Cxcl10	NM_021274.1	NM_021274.1:115	Endogenous	mRNA	4.59	2.53	3.2	2.38
Ccl2	NM_011333.3	NM_011333.3:415	Endogenous	mRNA	4.43	3.8	3.87	3.77
Cxcl1	NM_008176.1	NM_008176.1:560	Endogenous	mRNA	4.26	2.72	3.83	3.03
Ccl7	NM_013654.3	NM_013654.3:141	Endogenous	mRNA	3.96	2.77	3.58	3.46
Cxcl9	NM_008599.2	NM_008599.2:40	Endogenous	mRNA	3.25	1.24	2.57	1.46
Irf7	NM_016850.2	NM_016850.2:705	Endogenous	mRNA	3	2.08	2.28	1.73
Il1rn	NM_031167.5	NM_031167.5:224	Endogenous	mRNA	2.95	1.79	2.3	2.73
Ccl3	NM_011337.1	NM_011337.1:60	Endogenous	mRNA	2.93	3.12	2.72	3.07
Ifi44	NM_133871.2	NM_133871.2:990	Endogenous	mRNA	2.75	1.61	2.25	1.45
Oasl1	NM_145209.3	NM_145209.3:626	Endogenous	mRNA	2.72	2.34	1.85	2.32
Cd177	NM_026862.3	NM_026862.3:301	Endogenous	mRNA	2.66	2.83	2.84	2.62
Cfb	NM_008198.2	NM_008198.2:1685	Endogenous	mRNA	2.64	2.19	2.66	2.4
Clec4e	NM_019948.2	NM_019948.2:685	Endogenous	mRNA	2.61	1.99	1.37	1.83
Zbp1	NM_021394.2	NM_021394.2:473	Endogenous	mRNA	2.57	1.6	2.22	1.56
Isg15	NM_015783.3	NM_015783.3:389	Endogenous	mRNA	2.56	1.96	2.24	1.65
Ccl8	NM_021443.2	NM_021443.2:150	Endogenous	mRNA	2.45	2.13	3.3	1.78
Oas1a	NM_145211.2	NM_145211.2:471	Endogenous	mRNA	2.42	2.04	2.4	2.29
Oas2	NM_145227.3	NM_145227.3:1148	Endogenous	mRNA	2.18	1.79	1.74	2.07
Kif22	NM_145588.1	NM_145588.1:1055	Endogenous	mRNA	2.17	1.43	1.46	1.37
Mx1	NM_010846.1	NM_010846.1:1886	Endogenous	mRNA	2.17	1.78	1.99	1.64
Ccl4	NM_013652.1	NM_013652.1:140	Endogenous	mRNA	2.14	1.38	1.17	1.63
Rsad2	NM_021384.2	NM_021384.2:3185	Endogenous	mRNA	2.14	1.66	1.5	1.26
Ifit1	NM_008331.2	NM_008331.2:890	Endogenous	mRNA	1.88	1.36	1.68	1.36
Lilrb4a	NM_013532.3	NM_013532.3:348	Endogenous	mRNA	1.87	1.41	1.58	2.14
Cd14	NM_009841.3	NM_009841.3:235	Endogenous	mRNA	1.84	1.38	1.54	1.79
Fcgr1	NM_010186.5	NM_010186.5:185	Endogenous	mRNA	1.83	1.05	1.02	1.18
Trem2	NM_031254.3	NM_031254.3:445	Endogenous	mRNA	1.81	0.58	1.46	1.77
Csf2	NM_009969.4	NM_009969.4:732	Endogenous	mRNA	1.73	1.61	1.44	2.18
Nfkbie	NM_008690.3	NM_008690.3:630	Endogenous	mRNA	1.71	0.6	1.17	1.34
Tnf	NM_013693.2	NM_013693.2:514	Endogenous	mRNA	1.7	1.67	1.45	1.26
C1qa	NM_007572.2	NM_007572.2:566	Endogenous	mRNA	1.69	1.45	1.7	1.48
Il1b	NM_008361.3	NM_008361.3:1120	Endogenous	mRNA	1.65	1.04	0.62	1.09
C1qb	NM_009777.2	NM_009777.2:865	Endogenous	mRNA	1.64	1.39	1.7	1.62
Ccr1	NM_009912.4	NM_009912.4:1526	Endogenous	mRNA	1.64	1.12	1.25	1.87
Ifit3	NM_010501.1	NM_010501.1:1290	Endogenous	mRNA	1.64	1.08	1.35	1.09
Hist1h3b	NM_178203.1	NM_178203.1:121	Endogenous	mRNA	1.63	1.05	1.33	1.13
Ifitm1	NM_001112715.1	NM_001112715.1:412	Endogenous	mRNA	1.55	1.19	1.29	1.09
Fcgr2b	NM_001077189.1	NM_001077189.1:1225	Endogenous	mRNA	1.5	0.87	1.19	1.39
Mmp9	NM_013599.2	NM_013599.2:1570	Endogenous	mRNA	1.49	0.6	1.11	1.64
Bcl2a1a	NM_009742.3	NM_009742.3:175	Endogenous	mRNA	1.47	0.95	1.28	1.22
Siglec1	NM_011426.3	NM_011426.3:4550	Endogenous	mRNA	1.42	1.08	1.33	1.23
Cd80	NM_009855.2	NM_009855.2:210	Endogenous	mRNA	1.35	0.86	0.74	1.25
Ctla4	NM_009843.3	NM_009843.3:1475	Endogenous	mRNA	1.28	1.51	1.9	2.01
Bst2	NM_198095.2	NM_198095.2:113	Endogenous	mRNA	1.27	0.66	0.9	0.61
Hist1h2bk	NM_175665.1	NM_175665.1:88	Endogenous	mRNA	1.22	0.75	0.87	0.75
Cxcl13	NM_018866.2	NM_018866.2:551	Endogenous	mRNA	1.21	1.33	0.94	1.06
Malt1	NM_172833.2	NM_172833.2:1196	Endogenous	mRNA	1.2	0.87	1.19	1.36
Hist1h4k	NM_178211.2	NM_178211.2:53	Endogenous	mRNA	1.18	0.67	0.9	0.92
C3	XM_011246258.1	XM_011246258.1:2702	Endogenous	mRNA	1.17	1.01	1.31	1.39
Tlr2	NM_011905.2	NM_011905.2:255	Endogenous	mRNA	1.15	0.9	1.18	1.08
Fcrls	NM_030707.3	NM_030707.3:925	Endogenous	mRNA	1.14	1.34	0.75	0.72
Il33	NM_133775.1	NM_133775.1:1011	Endogenous	mRNA	1.11	0.66	0.93	0.89
Cd68	NM_009853.1	NM_009853.1:560	Endogenous	mRNA	1.11	0.62	1.05	1.21
Il1a	NM_010554.4	NM_010554.4:225	Endogenous	mRNA	0.9	1.11	1.11	1.05
Ctsc	NM_009982.4	NM_009982.4:286	Endogenous	mRNA	0.88	0.7	0.98	1.06
Ccl19	NM_011888.2	NM_011888.2:465	Endogenous	mRNA	0.88	0.58	1.02	0.67
Pdcd1	NM_008798.1	NM_008798.1:1134	Endogenous	mRNA	0.87	0.98	1.31	1.66
Stat2	NM_019963.1	NM_019963.1:362	Endogenous	mRNA	0.85	0.75	0.61	0.58
Relb	NM_009046.2	NM_009046.2:2013	Endogenous	mRNA	0.83	0.64	0.91	0.78
Tnfrsf11a	NM_009399.3	NM_009399.3:692	Endogenous	mRNA	0.82	0.84	1.09	1.21
Cd83	NM_009856.3	NM_009856.3:569	Endogenous	mRNA	0.81	0.74	0.9	1
Il12b	NM_008352.2	NM_008352.2:520	Endogenous	mRNA	0.77	1.79	2.3	1.74
Cxcr1	NM_178241.4	NM_178241.4:860	Endogenous	mRNA	0.72	0.62	1.32	1.64
Foxp3	NM_054039.2	NM_054039.2:194	Endogenous	mRNA	0.67	1.24	1.67	1.16
Cd86	NM_019388.3	NM_019388.3:251	Endogenous	mRNA	0.63	0.63	0.8	1.42
C1ra	NM_023143.3	NM_023143.3:1923	Endogenous	mRNA	0.61	0.64	0.87	0.77
