# Supplementary material for: Rapid Induction of Pulmonary Inflammation, Autoimmune Gene Expression, and Ectopic Lymphoid Neogenesis Following Acute Silica Exposure in Lupus-Prone Mice
Source: Front Immunol. 2021 Feb 23;12:635138. doi: 10.3389/fimmu.2021.635138 (PMC7959771; doi:10.3389/fimmu.2021.635138)
Supplement: Supplementary file 2 [file Table_2.XLSX]

## Sheet: string_MCL_clusters
#clustering method	cluster number	cluster color	gene count	protein name	protein identifier	protein description
MCL	1	Red	25	Foxp3	10090.ENSMUSP00000111405	Forkhead box protein P3; Transcriptional regulator which is crucial for the development and inhibitory function of regulatory T-cells (Treg). Plays an essential role in maintaining homeostasis of the immune system by allowing the acquisition of full suppressive function and stability of the Treg lineage, and by directly modulating the expansion and function of conventional T-cells. Can act either…
MCL	1	Red	25	Mmp9	10090.ENSMUSP00000017881	Matrix metalloproteinase-9; Could play a role in bone osteoclastic resorption. Cleaves type IV and type V collagen into large C-terminal three quarter fragments and shorter N-terminal one quarter fragments (By similarity); Belongs to the peptidase M10A family
MCL	1	Red	25	Il1b	10090.ENSMUSP00000028881	Interleukin-1 beta; Potent proinflammatory cytokine. Initially discovered as the major endogenous pyrogen, induces prostaglandin synthesis, neutrophil influx and activation, T-cell activation and cytokine production, B-cell activation and antibody production, and fibroblast proliferation and collagen production; Belongs to the IL-1 family
MCL	1	Red	25	Il1a	10090.ENSMUSP00000028882	Interleukin-1 alpha; Produced by activated macrophages, IL-1 stimulates thymocyte proliferation by inducing IL-2 release, B-cell maturation and proliferation, and fibroblast growth factor activity. IL-1 proteins are involved in the inflammatory response, being identified as endogenous pyrogens, and are reported to stimulate the release of prostaglandin and collagenase from synovial cells
MCL	1	Red	25	Fcgr2b	10090.ENSMUSP00000027966	Low affinity immunoglobulin gamma Fc region receptor II; Receptor for the Fc region of complexed immunoglobulins gamma. Low affinity receptor. Involved in a variety of effector and regulatory functions such as phagocytosis of antigen-antibody complexes from the circulation and modulation of antibody production by B-cells. Isoform IIB1 and isoform IIB1' form caps but fail to mediate endocytosis or…
MCL	1	Red	25	Il12b	10090.ENSMUSP00000125867	Interleukin-12 subunit beta; Cytokine that can act as a growth factor for activated T and NK cells, enhance the lytic activity of NK/lymphokine- activated killer cells, and stimulate the production of IFN-gamma by resting PBMC
MCL	1	Red	25	Tlr2	10090.ENSMUSP00000029623	Toll-like receptor 2; Cooperates with LY96 to mediate the innate immune response to bacterial lipoproteins and other microbial cell wall components. Cooperates with TLR1 or TLR6 to mediate the innate immune response to bacterial lipoproteins or lipopeptides. Acts via MYD88 and TRAF6, leading to NF-kappa-B activation, cytokine secretion and the inflammatory response (By similarity). May also promo…
MCL	1	Red	25	Malt1	10090.ENSMUSP00000048376	Mucosa-associated lymphoid tissue lymphoma translocation protein 1 homolog; Enhances BCL10-induced activation of NF-kappa-B. Involved in nuclear export of BCL10. Binds to TRAF6, inducing TRAF6 oligomerization and activation of its ligase activity. Has ubiquitin ligase activity (By similarity). MALT1-dependent BCL10 cleavage plays an important role in T-cell antigen receptor- induced integrin adhe…
MCL	1	Red	25	Clec4e	10090.ENSMUSP00000032239	C-type lectin domain family 4 member E; C-type lectin that functions as cell-surface receptor for a wide variety of ligands such as damaged cells, fungi and mycobacteria. Plays a role in the recognition of pathogenic fungi, such as Candida albicans. The detection of mycobacteria is via trehalose 6,6'-dimycolate (TDM), a cell wall glycolipid. Specifically recognizes alpha-mannose residues on patho…
MCL	1	Red	25	Ccl3	10090.ENSMUSP00000001008	C-C motif chemokine 3; Monokine with inflammatory, pyrogenic and chemokinetic properties. Has a potent chemotactic activity for eosinophils. Binding to a high-affinity receptor activates calcium release in neutrophils; Belongs to the intercrine beta (chemokine CC) family
MCL	1	Red	25	Csf2	10090.ENSMUSP00000019060	Granulocyte-macrophage colony-stimulating factor; Cytokine that stimulates the growth and differentiation of hematopoietic precursor cells from various lineages, including granulocytes, macrophages, eosinophils and erythrocytes
MCL	1	Red	25	Il33	10090.ENSMUSP00000025724	Interleukin-33; Cytokine that binds to and signals through the IL1RL1/ST2 receptor which in turn activates NF-kappa-B and MAPK signaling pathways in target cells. Involved in the maturation of Th2 cells inducing the secretion of T-helper type 2-associated cytokines. Also involved in activation of mast cells, basophils, eosinophils and natural killer cells. Acts as a chemoattractant for Th2 cells,…
MCL	1	Red	25	Cd80	10090.ENSMUSP00000097404	T-lymphocyte activation antigen CD80; Involved in the costimulatory signal essential for T lymphocytes activation. T-cell proliferation and cytokine production is induced by the binding of CD28 or CTLA-4 to this receptor
MCL	1	Red	25	Lilrb4	10090.ENSMUSP00000101121	Leukocyte immunoglobulin-like receptor subfamily B member 4; Receptor for class I MHC antigens. Involved in the down- regulation of the immune response and the development of tolerance. Interferes with TNFRSF5-signaling and NF-kappa-B up- regulation. Inhibits receptor-mediated phosphorylation of cellular proteins and mobilization of intracellular calcium ions (By similarity)
MCL	1	Red	25	Ccl2	10090.ENSMUSP00000000193	C-C motif chemokine 2; Chemotactic factor that attracts monocytes, but not neutrophils; Belongs to the intercrine beta (chemokine CC) family
MCL	1	Red	25	Tnf	10090.ENSMUSP00000025263	Tumor necrosis factor; Cytokine that binds to TNFRSF1A/TNFR1 and TNFRSF1B/TNFBR. It is mainly secreted by macrophages and can induce cell death of certain tumor cell lines. It is potent pyrogen causing fever by direct action or by stimulation of interleukin-1 secretion and is implicated in the induction of cachexia, Under certain conditions it can stimulate cell proliferation and induce cell diff…
MCL	1	Red	25	Tnfrsf11a	10090.ENSMUSP00000027559	Tumor necrosis factor receptor superfamily member 11A; Receptor for TNFSF11/RANKL/TRANCE/OPGL; essential for RANKL-mediated osteoclastogenesis. Involved in the regulation of interactions between T-cells and dendritic cells
MCL	1	Red	25	Cd14	10090.ENSMUSP00000056669	Monocyte differentiation antigen CD14; Coreceptor for bacterial lipopolysaccharide. In concert with LBP, binds to monomeric lipopolysaccharide and delivers it to the LY96/TLR4 complex, thereby mediating the innate immune response to bacterial lipopolysaccharide (LPS). Acts via MyD88, TIRAP and TRAF6, leading to NF-kappa-B activation, cytokine secretion and the inflammatory response. Acts as a cor…
MCL	1	Red	25	Cxcl1	10090.ENSMUSP00000031327	Growth-regulated alpha protein; Has chemotactic activity for neutrophils. Contributes to neutrophil activation during inflammation (By similarity). Hematoregulatory chemokine, which, in vitro, suppresses hematopoietic progenitor cell proliferation. KC(5-72) shows a highly enhanced hematopoietic activity; Belongs to the intercrine alpha (chemokine CxC) family
MCL	1	Red	25	Il1rn	10090.ENSMUSP00000110126	Interleukin-1 receptor antagonist protein; Inhibits the activity of interleukin-1 by binding to receptor IL1R1 and preventing its association with the coreceptor IL1RAP for signaling. Has no interleukin-1 like activity; Belongs to the IL-1 family
MCL	1	Red	25	Ctla4	10090.ENSMUSP00000027164	Cytotoxic T-lymphocyte protein 4; Inhibitory receptor acting as a major negative regulator of T-cell responses. The affinity of CTLA4 for its natural B7 family ligands, CD80 and CD86, is considerably stronger than the affinity of their cognate stimulatory coreceptor CD28
MCL	1	Red	25	Cd86	10090.ENSMUSP00000087047	T-lymphocyte activation antigen CD86; Receptor involved in the costimulatory signal essential for T-lymphocyte proliferation and interleukin-2 production, by binding CD28 or CTLA-4. May play a critical role in the early events of T-cell activation and costimulation of naive T-cells, such as deciding between immunity and anergy that is made by T- cells within 24 hours after activation
MCL	1	Red	25	Pdcd1	10090.ENSMUSP00000027507	Programmed cell death protein 1; Inhibitory cell surface receptor involved in the regulation of T-cell function during immunity and tolerance. Upon ligand binding, inhibits T-cell effector functions in an antigen- specific manner. Possible cell death inducer, in association with other factors (By similarity)
MCL	1	Red	25	Fcgr1	10090.ENSMUSP00000029748	High affinity immunoglobulin gamma Fc receptor I; High affinity receptor for the Fc region of immunoglobulins gamma. Functions in both innate and adaptive immune responses
MCL	1	Red	25	Cd83	10090.ENSMUSP00000015540	CD83 antigen; May play a significant role in antigen presentation or the cellular interactions that follow lymphocyte activation
MCL	2	Brown	14	Oasl1	10090.ENSMUSP00000031540	2'-5'-oligoadenylate synthase-like protein 1; Does not have 2'-5'-OAS activity, but can bind double- stranded RNA. Displays antiviral activity via an alternative antiviral pathway independent of RNase L; Belongs to the 2-5A synthase family
MCL	2	Brown	14	Ifit3	10090.ENSMUSP00000099889	Interferon-induced protein with tetratricopeptide repeats 3; IFN-induced antiviral protein which acts as an inhibitor of cellular as well as viral processes, cell migration, proliferation, signaling, and viral replication. Enhances MAVS- mediated host antiviral responses by serving as an adapter bridging TBK1 to MAVS which leads to the activation of TBK1 and phosphorylation of IRF3 and phosphoryl…
MCL	2	Brown	14	Isg15	10090.ENSMUSP00000082548	Ubiquitin-like protein ISG15; Ubiquitin-like protein which plays a key role in the innate immune response to viral infection either via its conjugation to a target protein (ISGylation) or via its action as a free or unconjugated protein. ISGylation involves a cascade of enzymatic reactions involving E1, E2, and E3 enzymes which catalyze the conjugation of ISG15 to a lysine residue in the target p…
MCL	2	Brown	14	Ifit1	10090.ENSMUSP00000099888	Interferon-induced protein with tetratricopeptide repeats 1; Interferon-induced antiviral RNA-binding protein that specifically binds single-stranded RNA bearing a 5'-triphosphate group (PPP-RNA), thereby acting as a sensor of viral single- stranded RNAs and inhibiting expression of viral messenger RNAs. Single-stranded PPP-RNAs, which lack 2'-O-methylation of the 5' cap and bear a 5'-triphosphat…
MCL	2	Brown	14	Rsad2	10090.ENSMUSP00000020970	Radical S-adenosyl methionine domain-containing protein 2; Interferon-inducible iron-sulfur (4FE-4S) cluster- binding antiviral protein which plays a major role in the cell antiviral state induced by type I and type II interferon. Can inhibit a wide range of viruses, including west Nile virus (WNV), dengue virus, sindbis virus, influenza A virus, sendai virus and vesicular stomatitis virus (VSV).…
MCL	2	Brown	14	Stat2	10090.ENSMUSP00000100872	Signal transducer and activator of transcription 2; Signal transducer and activator of transcription that mediates signaling by type I IFNs (IFN-alpha and IFN-beta). Following type I IFN binding to cell surface receptors, Jak kinases (TYK2 and JAK1) are activated, leading to tyrosine phosphorylation of STAT1 and STAT2. The phosphorylated STATs dimerize, associate with IRF9/ISGF3G to form a comple…
MCL	2	Brown	14	Oas2	10090.ENSMUSP00000060082	2'-5'-oligoadenylate synthase 2; Interferon-induced, dsRNA-activated antiviral enzyme which plays a critical role in cellular innate antiviral response. In addition, it may also play a role in other cellular processes such as apoptosis, cell growth, differentiation and gene regulation. Synthesizes higher oligomers of 2'-5'-oligoadenylates (2-5A) from ATP which then bind to the inactive monomeric …
MCL	2	Brown	14	Oas1a	10090.ENSMUSP00000079198	2'-5'-oligoadenylate synthase 1A; Interferon-induced, dsRNA-activated antiviral enzyme which plays a critical role in cellular innate antiviral response. In addition, it may also play a role in other cellular processes such as apoptosis, cell growth, differentiation and gene regulation. Synthesizes higher oligomers of 2'-5'-oligoadenylates (2-5A) from ATP which then bind to the inactive monomeric…
MCL	2	Brown	14	Ifitm1	10090.ENSMUSP00000026564	Interferon-induced transmembrane protein 1; IFN-induced antiviral protein which inhibits the entry of viruses to the host cell cytoplasm, permitting endocytosis, but preventing subsequent viral fusion and release of viral contents into the cytosol. Active against multiple viruses, including influenza A virus, SARS coronavirus (SARS-CoV), Marburg virus (MARV), Ebola virus (EBOV), Dengue virus (DNV…
MCL	2	Brown	14	Zbp1	10090.ENSMUSP00000029018	Z-DNA-binding protein 1; Participates in the detection by the host's innate immune system of DNA from viral, bacterial or even host origin. Plays a role in host defense against tumors and pathogens. Acts as a cytoplasmic DNA sensor which, when activated, induces the recruitment of TBK1 and IRF3 to its C-terminal region and activates the downstream interferon regulatory factor (IRF) and NF-kappa B…
MCL	2	Brown	14	Mx1	10090.ENSMUSP00000109397	Interferon-induced GTP-binding protein Mx1; Interferon-induced dynamin-like GTPase with antiviral activity against influenza A virus, (IAV), influenza B virus (IBV) and Thogoto virus (THOV). Inhibits FLUAV by interfering with the process of primary transcription, probably by affecting the viral polymerase function
MCL	2	Brown	14	Irf7	10090.ENSMUSP00000026571	Interferon regulatory factor 7; Key transcriptional regulator of type I interferon (IFN)-dependent immune responses and plays a critical role in the innate immune response against DNA and RNA viruses. Regulates the transcription of type I IFN genes (IFN-alpha and IFN-beta) and IFN-stimulated genes (ISG) by binding to an interferon-stimulated response element (ISRE) in their promoters. Can efficie…
MCL	2	Brown	14	Ifi44	10090.ENSMUSP00000029671	Interferon-induced protein 44; This protein aggregates to form microtubular structures
MCL	2	Brown	14	Bst2	10090.ENSMUSP00000051921	Bone marrow stromal antigen 2; IFN-induced antiviral host restriction factor which efficiently blocks the release of diverse mammalian enveloped viruses by directly tethering nascent virions to the membranes of infected cells. Acts as a direct physical tether, holding virions to the cell membrane and linking virions to each other. The tethered virions can be internalized by endocytosis and subseq…
MCL	3	Olive	10	Ccl8	10090.ENSMUSP00000009329	C-C motif chemokine 8; Chemotactic factor that attracts monocytes. This protein can bind heparin (By similarity)
MCL	3	Olive	10	Ccl19	10090.ENSMUSP00000100022	Chemokine (C-C motif) ligand 19; Strongly chemotactic for naive (L-selectinhi) CD4 T- cells and for CD8 T-cells and weakly attractive for resting B- cells and memory (L-selectinlo) CD4 T-cells. May play a role in promoting encounters between recirculating T-cells and dendritic cells and in the migration of activated B-cells into the T-zone of secondary lymphoid tissues. Binds to chemokine recepto…
MCL	3	Olive	10	Ccr1	10090.ENSMUSP00000026911	C-C chemokine receptor type 1; Receptor for a C-C type chemokine. Binds to MIP-1-alpha, RANTES, and less efficiently, to MIP-1-beta or MCP-1 and subsequently transduces a signal by increasing the intracellular calcium ions level. Responsible for affecting stem cell proliferation
MCL	3	Olive	10	Ccl4	10090.ENSMUSP00000019074	C-C motif chemokine 4; Monokine with inflammatory and chemokinetic properties
MCL	3	Olive	10	Cxcl5	10090.ENSMUSP00000031318	C-X-C motif chemokine 5; May participate in the recruitment of inflammatory cells by injured or infected tissue. GCP-2(1-78) and, more potent, GCP- 2(9-78) attract neutrophils and are involved in neutrophil activation
MCL	3	Olive	10	Cxcl9	10090.ENSMUSP00000108716	C-X-C motif chemokine 9; May be a cytokine that affects the growth, movement, or activation state of cells that participate in immune and inflammatory response
MCL	3	Olive	10	Cxcr1	10090.ENSMUSP00000139555	C-X-C chemokine receptor type 1; Receptor to interleukin-8, which is a powerful neutrophils chemotactic factor. Binding of IL-8 to the receptor causes activation of neutrophils. This response is mediated via a G-protein that activate a phosphatidylinositol-calcium second messenger system (By similarity)
MCL	3	Olive	10	Ccl7	10090.ENSMUSP00000021011	C-C motif chemokine 7; Chemotactic factor that attracts monocytes and eosinophils, but not neutrophils. Augments monocyte anti-tumor activity (By similarity)
MCL	3	Olive	10	Cxcl13	10090.ENSMUSP00000023840	C-X-C motif chemokine 13; Strongly chemotactic for B-lymphocytes, weakly for spleen monocytes and macrophages but no chemotactic activity for granulocytes. Binds to BLR1/CXCR5. May play a role in directing the migration of B-lymphocytes to follicles in secondary lymphoid organs
MCL	3	Olive	10	Cxcl10	10090.ENSMUSP00000047646	C-X-C motif chemokine 10; In addition to its role as a proinflammatory cytokine, may participate in T-cell effector function and perhaps T-cell development; Belongs to the intercrine alpha (chemokine CxC) family
MCL	4	Green	5	C1ra	10090.ENSMUSP00000063707	Complement C1r-A subcomponent; C1r B chain is a serine protease that combines with C1q and C1s to form C1, the first component of the classical pathway of the complement system; Belongs to the peptidase S1 family
MCL	4	Green	5	C1qb	10090.ENSMUSP00000040246	Complement C1q subcomponent subunit B; C1q associates with the proenzymes C1r and C1s to yield C1, the first component of the serum complement system. The collagen-like regions of C1q interact with the Ca(2+)-dependent C1r(2)C1s(2) proenzyme complex, and efficient activation of C1 takes place on interaction of the globular heads of C1q with the Fc regions of IgG or IgM antibody present in immune …
MCL	4	Green	5	Cd68	10090.ENSMUSP00000104294	Macrosialin; Could play a role in phagocytic activities of tissue macrophages, both in intracellular lysosomal metabolism and extracellular cell-cell and cell-pathogen interactions. Binds to tissue- and organ-specific lectins or selectins, allowing homing of macrophage subsets to particular sites. Rapid recirculation of CD68 from endosomes and lysosomes to the plasma membrane may allow macrophage…
MCL	4	Green	5	C1qa	10090.ENSMUSP00000048836	Complement C1q subcomponent subunit A; C1q associates with the proenzymes C1r and C1s to yield C1, the first component of the serum complement system. The collagen-like regions of C1q interact with the Ca(2+)-dependent C1r(2)C1s(2) proenzyme complex, and efficient activation of C1 takes place on interaction of the globular heads of C1q with the Fc regions of IgG or IgM antibody present in immune …
MCL	4	Green	5	Trem2	10090.ENSMUSP00000024791	Triggering receptor expressed on myeloid cells 2; Forms a receptor signaling complex with TYROBP and triggers activation of the immune responses in macrophages and dendritic cells. May have a role in chronic inflammations and may stimulate production of constitutive rather than inflammatory chemokines and cytokines
MCL	5	Dark Cyan	3	Cfb	10090.ENSMUSP00000025229	Complement factor B; Factor B which is part of the alternate pathway of the complement system is cleaved by factor D into 2 fragments: Ba and Bb. Bb, a serine protease, then combines with complement factor 3b to generate the C3 or C5 convertase; Belongs to the peptidase S1 family
MCL	5	Dark Cyan	3	C3	10090.ENSMUSP00000024988	Complement C3; C3 plays a central role in the activation of the complement system. Its processing by C3 convertase is the central reaction in both classical and alternative complement pathways. After activation C3b can bind covalently, via its reactive thioester, to cell surface carbohydrates or immune aggregates
MCL	5	Dark Cyan	3	Ctsc	10090.ENSMUSP00000032779	Dipeptidyl peptidase 1; Thiol protease. Has dipeptidylpeptidase activity. Can act as both an exopeptidase and endopeptidase. Can degrade glucagon. Plays a role in the generation of cytotoxic lymphocyte effector function
MCL	6	Light Sky Blue	2	Nfkbie	10090.ENSMUSP00000024742	NF-kappa-B inhibitor epsilon; Inhibits NF-kappa-B by complexing with and trapping it in the cytoplasm. Inhibits DNA-binding of NF-kappa-B p50-p65 and p50-c-Rel complexes (By similarity)
MCL	6	Light Sky Blue	2	Relb	10090.ENSMUSP00000092355	Transcription factor RelB; NF-kappa-B is a pleiotropic transcription factor which is present in almost all cell types and is involved in many biological processed such as inflammation, immunity, differentiation, cell growth, tumorigenesis and apoptosis. NF- kappa-B is a homo- or heterodimeric complex formed by the Rel-like domain-containing proteins RELA/p65, RELB, NFKB1/p105, NFKB1/p50, REL and …
MCL	7	Blue	2	Hist1h4k	10090.ENSMUSP00000100048	Histone cluster 1, H4k
MCL	7	Blue	2	Hist1h3b	10090.ENSMUSP00000089295	Histone cluster 1, H3b
